# Supplementary material for: A Deep Sequencing Strategy for Investigation of Virus Variants within African Swine Fever Virus-Infected Pigs
Source: Pathogens. 2024 Feb 8;13(2):154. doi: 10.3390/pathogens13020154 (PMC10893071; doi:10.3390/pathogens13020154)
Supplement: Supplementary file 1 [file pathogens-13-00154-s001.zip]

Archive with 2 entries (2 files):
- FigureS1.pdf
- Pathogens -Revised- Supplementary - A deep sequencing strategy for investigation of virus variants within ASFV-infected pigs.xlsx
