# Supplementary material for: A Deep Sequencing Strategy for Investigation of Virus Variants within African Swine Fever Virus-Infected Pigs
Source: Pathogens. 2024 Feb 8;13(2):154. doi: 10.3390/pathogens13020154 (PMC10893071; doi:10.3390/pathogens13020154)
Supplement: Supplementary file 1 [file pathogens-13-00154-s001.zip › Pathogens -Revised- Supplementary - A deep sequencing strategy for investigation of virus variants within ASFV-infected pigs.xlsx]

## Sheet: Table S1 - SNP EDTA
CHROM	POS	REF	ALT	FUNCTIONAL_CLASS	EFFECT	HOMOPOLYMER	AMINO_ACID_CHANGE	CODON_CHANGE	GENE_NAME	Inoc	E1	E2	E4	E7	E8	E9	E10	E11	E12	Inoc_DP2	E1_DP2	E2_DP2	E4_DP2	E7_DP2	E8_DP2	E9_DP2	E10_DP2	E11_DP2	E12_DP2
MH681419.1	11870	C	T	MISSENSE	missense_variant	None	D213N	Gac/Aac	MGF_110-9L_CDS									0.104426										9505;1109
MH681419.1	30160	A	G	MISSENSE	missense_variant	None	W97R	Tgg/Cgg	MGF_360-12L_CDS		0.012806ᵅ		0.015351ᵅ	0.008092ᵅ	0.016204ᵅ	0.011387ᵅ	0.014427ᵅ	0.020148	0.015066ᵅ		848;11ᵅ		898;14ᵅ	858;7ᵅ	850;14ᵅ	955;11ᵅ	1093;16ᵅ	924;19	1046;16ᵅ
MH681419.1	33205	A	T	SILENT	synonymous_variant	None	L24	ctA/ctT	MGF_505-2R_CDS								0.005917ᵅ		0.033713								2013;12ᵅ		1947;68
MH681419.1	33210	G	A	MISSENSE	missense_variant	None	R26Q	cGa/cAa	MGF_505-2R_CDS								0.006075ᵅ		0.033843								2118;13ᵅ		2068;73
MH681419.1	33212	T	C	SILENT	synonymous_variant	None	L27	Tta/Cta	MGF_505-2R_CDS								0.006112ᵅ		0.036864								2105;13ᵅ		2047;79
MH681419.1	59999	G	A	SILENT	synonymous_variant	None	P1008	ccC/ccT	F1055L_CDS				0.02139										9881;216
MH681419.1	68193	C	A	MISSENSE	missense_variant	None	A693S	Gcc/Tcc	EP1242L_CDS		0.024032										5114;126
MH681419.1	97263	T	A	NONSENSE	stop_gained	None	K99*	Aaa/Taa	B438L_CDS						0.029106										1400;42
MH681419.1	106108	A	T	MISSENSE	missense_variant	None	N63K	aaT/aaA	B117L_CDS									0.024793										472;12
MH681419.1	106354	A	G	SILENT	synonymous_variant	None	P396	ccT/ccC	B407L_CDS								0.030162										418;13
MH681419.1	117050	G	A	MISSENSE	missense_variant	None	P46S	Cct/Tct	CP123L_CDS								0.075308	0.019541ᵅ									1277;104	1154;23ᵅ
MH681419.1	134242	T	C	SILENT	synonymous_variant	None	K185	aaA/aaG	NP419L_CDS		0.079498										439;38
MH681419.1	136624	C	T	SILENT	synonymous_variant	None	F588	ttC/ttT	NP868R_CDS				0.102662										708;81
Inoc: Inoculum, E1: Pig 1 EDTA-blood, E2: Pig 2 EDTA-blood, E4: Pig 4 EDTA-blood, E7: Pig 7 EDTA-blood, E8: Pig 8 EDTA-blood, E9: Pig 9 EDTA-blood, E10: Pig 10 EDTA-blood, E11: Pig 11 EDTA-blood, E12: Pig 12 EDTA-blood.
AF: Allele frequency
DP2: Read depth for reference allelle;alternative allele
α Failed PASS requirements
Table S1 - Overview of Lo-Freq SNP analysis of EDTA blood samples

## Sheet: Table S2 - Indel EDTA
CHROM	POS	REF	ALT	INDEL	INDEL_SIZE	EFFECT	FUNCTIONAL_CLASS	HOMOPOLYMER	AMINO_ACID_CHANGE	CODON_CHANGE	GENE_NAME	Inoc_AF	E1_AF	E2_AF	E4_AF	E7_AF	E8_AF	E9_AF	E10_AF	E11_AF	E12_AF	Inoc_DP2	E1_DP2	E2_DP2	E4_DP2	E7_DP2	E8_DP2	E9_DP2	E10_DP2	E11_DP2	E12_DP2
MH681419.1	424	ACC	A	D	2	upstream_gene_variant	OTHER	Homopolymer				0.136023	0.077477		0.095552	0.134021		0.206849	0.221574	0.121262	0.199158	457;145	349;43		315;58	304;91		233;151	280;152	277;73	176;142
MH681419.1	424	ACCC	A	D	3	upstream_gene_variant	OTHER	Homopolymer												0.0299										277;18
MH681419.1	13268	ACC	A	D	2	frameshift_variant	OTHER	Homopolymer	G115	ggg/	MGF_110-10-L_-_MGF110-14L_fusion	0.093564ᵅ	0.063795ᵅ	0.053854	0.139371ᵅ	0.096596		0.136393ᵅ	0.101093	0.085532ᵅ	0.050637	911;157ᵅ	2101;197ᵅ	672;51	1645;434ᵅ	1666;298		1202;428ᵅ	1721;333	1851;308ᵅ	2362;159
MH681419.1	14707	ACCCCC	A	D	5	frameshift_variant	OTHER	Homopolymer	GG121	gggggt/	MGF_110-13Lb_CDS		0.029542		0.035382	0.049541				0.035524			685;20		524;19	518;27				555;20
MH681419.1	18837	A	AGG	I	2	upstream_gene_variant	OTHER	Homopolymer								0.007124ᵅ		0.050334	0.006918ᵅ	0.008539ᵅ						2346;19ᵅ		1097;128	2306;18ᵅ	2696;26ᵅ
MH681419.1	20836	CGG	C	D	2	upstream_gene_variant	OTHER	Homopolymer				0.056476	0.033836	0.032619	0.042667	0.038041		0.026046	0.041652	0.034029	0.035	720;75	1711;92	683;35	1567;112	1683;101		1755;66	1714;115	2075;106	1697;91
MH681419.1	172423	G	GTATATAGGAA	I	10	upstream_gene_variant	OTHER	Tandem_repeat				0.153153	0.1537ᵅ	0.180328ᵅ	0.237199ᵅ	0.138386	0.148359ᵅ	0.187335ᵅ	0.146125ᵅ	0.122655ᵅ	0.209486ᵅ	96;17	461;81ᵅ	980;209ᵅ	1816;542ᵅ	532;84	616;104ᵅ	1288;284ᵅ	694;115ᵅ	634;85ᵅ	1036;265ᵅ
Inoc: Inoculum, E1: Pig 1 EDTA-blood, E2: Pig 2 EDTA-blood, E4: Pig 4 EDTA-blood, E7: Pig 7 EDTA-blood, E8: Pig 8 EDTA-blood, E9: Pig 9 EDTA-blood, E10: Pig 10 EDTA-blood, E11: Pig 11 EDTA-blood, E12: Pig 12 EDTA-blood.
AF: Allele frequency
DP2: Read depth for reference allelle;alternative allele
α Failed PASS requirements
Table S2 - Overview of Lo-Freq indel analysis of EDTA blood samples

## Sheet: Table S3 - Indel EDTA ONT
CHROM	POS	REF	ALT	EFFECT	FUNCTIONAL_CLASS	INDEL	INDEL_SIZE	HOMOPOLYMER	AMINO_ACID_CHANGE	CODON_CHANGE	GENE_NAME	Inoc_AF	E1_AF	E2_AF	E4_AF	E7_AF	E8_AF	E9_AF	E10_AF	E11_AF	E12_AF	Inoc_DP2	E1_DP2	E2_DP2	E4_DP2	E7_DP2	E8_DP2	E9_DP2	E10_DP2	E11_DP2	E12_DP2
MH681419.1	14707	A	ACCCCC	frameshift_variant	OTHER	I	5	Homopolymer	G122GG?	ggt/ggGGGGGt	MGF_110-13Lb_CDS					0.1658		0.1234								332;66		135;19
MH681419.1	172423	G	GTATATAGGAA	upstream_gene_variant	OTHER	I	10	Tandem_repeat				0.3545	0.361ᵅ	0.4429	0.4145	0.3569ᵅ	0.367	0.3245	0.3998ᵅ	0.3661ᵅ	0.3853ᵅ	456;61	2783;275ᵅ	4537;438	2332;210	3266;250ᵅ	3065;242	1771;123	2556;222ᵅ	4616;363ᵅ	1861;196ᵅ
Inoc: Inoculum, E1: Pig 1 EDTA-blood, E2: Pig 2 EDTA-blood, E4: Pig 4 EDTA-blood, E7: Pig 7 EDTA-blood, E8: Pig 8 EDTA-blood, E9: Pig 9 EDTA-blood, E10: Pig 10 EDTA-blood, E11: Pig 11 EDTA-blood, E12: Pig 12 EDTA-blood.
AF: Allele frequency
DP2: Read depth for reference allelle;alternative allele
α Failed PASS requirements
Table S3 - Overview of Nanopore indel analysis of EDTA blood samples

## Sheet: Table S4 - SNP Pig2
CHROM	POS	REF	ALT	EFFECT	FUNCTIONAL_CLASS	HOMOPOLYMER	AMINO_ACID_CHANGE	CODON_CHANGE	GENE_NAME	Inoc_AF	B2_AF	E2_AF	SP2_AF	S2_AF	Inoc_DP2	B2_DP2	E2_DP2	SP2_DP2	S2_DP2
MH681419.1	16425	T	C	upstream_gene_variant	OTHER	None					0.007716ᵅ	0.012146ᵅ	0.017007ᵅ	0.020293		1929;15ᵅ	976;12ᵅ	578;10ᵅ	869;18
MH681419.1	46776	C	T	synonymous_variant	SILENT	None	K76	aaG/aaA	A224L_CDS	0.005139ᵅ		0.002087ᵅ		0.023384	1936;10ᵅ		9562;20ᵅ		1420;34
MH681419.1	117360	C	G	synonymous_variant	SILENT	None	G2454	ggG/ggC	CP2475L_CDS					0.090408					825;82
MH681419.1	125958	G	A	synonymous_variant	SILENT	None	P173	ccG/ccA	CP530R_CDS					0.047696					2356;118
MH681419.1	144036	T	C	synonymous_variant	SILENT	None	E109	gaA/gaG	D117L_CDS					0.101281					2243;253
MH681419.1	146850	T	C	missense_variant	MISSENSE	None	S47P	Tcg/Ccg	S273R_CDS					0.033245					2181;75
MH681419.1	156166	A	T	missense_variant	MISSENSE	None	F276I	Ttt/Att	R298L_CDS					0.025833					1168;31
MH681419.1	166183	T	C	synonymous_variant	SILENT	None	K100	aaA/aaG	E199L_CDS				0.031166					2517;81
Inoc: Inoculum, E2: Pig 2 EDTA-blood, B2: Pig 2 bone-marrow, SP2: Pig 2 spleen, S2: Pig 2 serum.
AF: Allele frequency
DP2: Read depth for reference allelle;alternative allele
α Failed PASS requirements
Table S4 - Overview of Lo-Freq SNP analysis of pig2 samples

## Sheet: Table S5 - Indel Pig2
CHROM	POS	REF	ALT	EFFECT	FUNCTIONAL_CLASS	INDEL	INDEL_SIZE	HOMOPOLYMER	AMINO_ACID_CHANGE	CODON_CHANGE	GENE_NAME	Inoc_AF	B2_AF	E2_AF	SP2_AF	S2_AF	Inoc_DP2	B2_DP2	E2_DP2	SP2_DP2	S2_DP2
MH681419.1	424	ACC	A	upstream_gene_variant	OTHER	D	2	Homopolymer				0.136023	0.083333			0.138554	457;145	405;57			98;23
MH681419.1	13268	ACC	A	frameshift_variant	OTHER	D	2	Homopolymer	G115	ggg/	MGF_110-10-L_-_MGF110-14L_fusion	0.093564ᵅ	0.054974	0.053854	0.067273	0.09396ᵅ	911;157ᵅ	1256;105	672;51	391;37	579;84ᵅ
MH681419.1	14707	ACCCCC	A	frameshift_variant	OTHER	D	5	Homopolymer	GG121	gggggt/	MGF_110-13Lb_CDS		0.039886					357;14
MH681419.1	20836	CGG	C	upstream_gene_variant	OTHER	D	2	Homopolymer				0.056476	0.027138	0.032619	0.037092	0.044146	720;75	1247;53	683;35	413;25	677;46
MH681419.1	100441	ATT	A	frameshift_variant	OTHER	D	2	Homopolymer	N89	aat/	B354L_CDS		0.014013ᵅ	0.016005ᵅ	0.012031ᵅ	0.020408		2664;47ᵅ	2686;54ᵅ	2182;34ᵅ	2912;78
MH681419.1	172423	G	GTATATAGGAA	upstream_gene_variant	OTHER	I	10	Tandem_repeat				0.153153	0.160369ᵅ	0.180328ᵅ	0.16499ᵅ	0.167785ᵅ	96;17	1033;191ᵅ	980;209ᵅ	857;164ᵅ	1179;225ᵅ
Inoc: Inoculum, E2: Pig 2 EDTA-blood, B2: Pig 2 bone-marrow, SP2: Pig 2 spleen, S2: Pig 2 serum.
AF: Allele frequency
DP2: Read depth for reference allelle;alternative allele
α Failed PASS requirements
Table S5 - Overview of Lo-Freq indel analysis of pig 2 samples

## Sheet: Table S6 - Indel Pig2 ONT
CHROM	POS	REF	ALT	EFFECT	FUNCTIONAL_CLASS	INDEL	INDEL_SIZE	HOMOPOLYMER	AMINO_ACID_CHANGE	CODON_CHANGE	GENE_NAME	Inoc	B2	E2	SP2	S2	Inoc_DP2	B2_DP2	E2_DP2	SP2_DP2	S2_DP2
MH681419.1	172423	G	GTATATAGGAA	upstream_gene_variant	OTHER	I	10	Tandem_repeat				0.3256	0.4465	0.4229	0.4317	0.441ᵅ	288;56	2539;443	2563;418	2248;377	2543;438ᵅ
Inoc: Inoculum, E2: Pig 2 EDTA-blood, B2: Pig 2 bone-marrow, SP2: Pig 2 spleen, S2: Pig 2 serum.
AF: Allele frequency
DP2: Read depth for reference allelle;alternative allele
α Failed PASS requirements
Table S6 - Overview of Nanopore indel analysis of pig 2 samples
